# Supplementary material for: Dating Skin Lesions of Forensic Interest by Immunohistochemistry and Immunofluorescence Techniques: A Scoping Literature Review
Source: Diagnostics (Basel). 2024 Jan 11;14(2):168. doi: 10.3390/diagnostics14020168 (PMC10814027; doi:10.3390/diagnostics14020168)
Supplement: Supplementary file 1 [file diagnostics-14-00168-s001.zip]

Archive with 1 entries (1 files):
- diagnostics-2782716-supplementary.pdf
